# Supplementary material for: Identification of Post-translationally Modified MHC Class I–Associated Peptides as Potential Cancer Immunotherapeutic Targets
Source: Mol Cell Proteomics. 2025 Apr 14;24(8):100971. doi: 10.1016/j.mcpro.2025.100971 (PMC12362676; doi:10.1016/j.mcpro.2025.100971)
Supplement: SI_Table_1 [file mmc1.xlsx]

## Sheet: Sheet 1
Peptide
